# Supplementary material for: Tuning the Photophysics of Two-Arm Bis[(dimethylamino)styryl]benzene Derivatives by Heterocyclic Substitution
Source: Molecules. 2022 Dec 9;27(24):8725. doi: 10.3390/molecules27248725 (PMC9787945; doi:10.3390/molecules27248725)
Supplement: Supplementary file 1 [file molecules-27-08725-s001.zip]

Archive with 1 entries (1 files):
- molecules-2036337-supplementary.pdf
